# Supplementary material for: Mass Spectrometry Characterization of the SDS-PAGE Protein Profile of Legumins and Vicilins from Chickpea Seed
Source: Foods. 2024 Mar 14;13(6):887. doi: 10.3390/foods13060887 (PMC10969193; doi:10.3390/foods13060887)
Supplement: Supplementary file 1 [file foods-13-00887-s001.zip]

Archive with 3 entries (3 files):
- Supplem Material - SDS-PAGE MS Chickpea - Foods MDPI.pdf
- Table S1.xlsx
- Table S2.xlsx
